# Supplementary material for: Physicochemical and Functional Properties of Soluble and Insoluble Dietary Fibers in Whole Grains and Their Health Benefits
Source: Foods. 2025 Jul 11;14(14):2447. doi: 10.3390/foods14142447 (PMC12295008; doi:10.3390/foods14142447)
Supplement: Supplementary file 1 [file foods-14-02447-s001.zip]

Archive with 1 entries (1 files):
- foods-3699890-supplementary.pdf
